# Supplementary material for: Systemic Inflammation Predicts Alzheimer Pathology in Community Samples without Dementia
Source: Biomedicines. 2022 May 26;10(6):1240. doi: 10.3390/biomedicines10061240 (PMC9219863; doi:10.3390/biomedicines10061240)
Supplement: Supplementary file 1 [file biomedicines-10-01240-s001.zip]

Archive with 1 entries (1 files):
- biomedicines-1563994-supplementary.pdf
